# Supplementary material for: Data on the effect of knockout of cytohesin-1 in myelination-related protein kinase signaling
Source: Data Brief. 2017 Sep 20;15:234–9. doi: 10.1016/j.dib.2017.09.024 (PMC5633161; doi:10.1016/j.dib.2017.09.024)
Supplement: Supplementary file 1 — Supplementary material [file mmc1.zip]

Archive with 12 entries (12 files):
- coi_disclosure Itaoka.pdf
- coi_disclosure Kaneko.pdf
- coi_disclosure Matsumoto.pdf
- coi_disclosure Miyamoto.pdf
- coi_disclosure Morimoto.pdf
- coi_disclosure Sakagami.pdf
- coi_disclosure Seki.pdf
- coi_disclosure Takashima.pdf
- coi_disclosure Tsuneishi.pdf
- coi_disclosure Urai.pdf
- coi_disclosure Watanabe.pdf
- coi_disclosure Yamauchi.pdf
